# Supplementary material for: Unveiling the Role of Sorghum RPAP3 in the Function of R2TP Complex: Insights into Protein Assembly in Plants
Source: Plants (Basel). 2023 Aug 12;12(16):2925. doi: 10.3390/plants12162925 (PMC10458388; doi:10.3390/plants12162925)
Supplement: Supplementary file 1 [file plants-12-02925-s001.zip]

Archive with 1 entries (1 files):
- plants-2503655-supplementary.pdf
